# Supplementary material for: An abundance of Epsilonproteobacteria revealed in the gut microbiome of the laboratory cultured sea urchin, Lytechinus variegatus
Source: Front Microbiol. 2015 Oct 13;6:1047. doi: 10.3389/fmicb.2015.01047 (PMC4602345; doi:10.3389/fmicb.2015.01047)
Supplement: Supplementary file 2 [file Supplementary_Table_2.CSV]

Hakim et al., 2015
Supplementary Table 1: Oligotype ID, Oligotype Sequence, Representative Sequence, Abundance Oligotype, NCBI MEGABLAST results (including average E value and Identity), Taxonomical information (Phylum and Order level) from all 10 samples used in this study.
Oligotype ID	Oligotype Sequence	Representative Sequence	Abundance Oligotype	NCBI MEGABLAST Results	Average E value	Average Identity (%)	Phylum	Order
Oligotype 1	GTTCCTCATTGGCACAAGTCTTGTGCTGA	GACGGAGGGTGCAAGCGTTACTCGGAATCACTGGGCGTAAAGTGTGCGCAGGCGGGTTATTAAGTCAGAAGTGAAATCCTATGGCTCAACCATAGAATTGCTTTTGAAACTGGTAACCTAGAATAAGGGAGAGGCAAATGGAATTAGTGGTGTAGGGGTAAAATCCGTAGATATCACTAGGAATACCGATTGCGAAGGCGATTTGCTGGAACTTGATTGACGCTCATGCACGAAAGCGTGGGGAGCAAACAGG---	153431	Uncultured Arcobacter sp. clone (28)	1.82E-87	91%	Proteobacteria	Campylobacterales
				Arcobacter bivalviorum (3)	2.00E-89	91%	Proteobacteria	Campylobacterales
				Uncultured bacterium clone (60)	2.90E-86	90%	Unknown	Unknown
				Sulfuricurvum sp. (2)	4.00E-86	90%	Proteobacteria	Campylobacterales
Oligotype 2	TACTTATTCGATCTTGTCGGACAATGGAG	TACGGAGGGTGCAAGCGTTACTCGGAATCACTGGGCGTAAAGAGCGTGTAGGCGGGTTAATAAGTTTGAAGTGAAATCCTATGGCTCAACCATAGAACTGCTTTGAAAACTGTTAACCTAGAATATGGGAGAGGTAGATGGAATTTCTGGTGTAGGGGTAAAATCCGTAGAGATCAGAAGGAATACCGATTGCGAAGGCGATCTACTGGAACATTATTGACGCTGAGACGCGAAAGCGTGGGGAGCAAACAGG---	74949	Uncultured Arcobacter sp. clone (58)	1.36E-124	99%	Proteobacteria	Campylobacterales
				Uncultured bacterium clone (30)	6.08E-124	99%	Proteobacteria	Campylobacterales
				Arcobacter sp. (4)	5.13E-124	99%	Unknown	Unknown
Oligotype 3	TACTTATGCCATTTTGTCGGACAATGGAG	TACGGAGGGTGCAAGCGTTACTCGGAATCACTGGGCGTAAAGAGCGTGTAGGCGGATAAATAAGTTGGAAGTGAAATCCTATGGCTCAACCATAGAACTGCTTTCAAAACTGTTTATCTAGAATATGGGAGAGGTAGATGGAATTTCTGGTGTAGGGGTAAAATCCGTAGAGATCAGAAGGAATACCGATTGCGAAGGCGATCTACTGGAACATTATTGACGCTGAGACGCGAAAGCGTGGGGAGCAAACAGG---	16830	Uncultured Arcobacter sp. clone (8)	7.58E-122	99%	Proteobacteria	Campylobacterales
				Arcobacter sp. (1)	1.00E-126	99%	Proteobacteria	Campylobacterales
				Campylobacteraceae bacterium (1)	1.00E-126	99%	Proteobacteria	Campylobacterales
				Uncultured bacterium clone (72)	2.38E-120	98%	Unknown	Unknown
Oligotype 4	TACTTACACTGTCTTGTCGGACAATGGAG	TACGGAGGGTGCAAGCGTTACTCGGAATCACTGGGCGTAAAGAGCGTGTAGGCGGGTTAATAAGTCAGATGTGAAAGCCAATGGCTCAACCATTGAACTGCATTTGAAACTGTTAACCTAGAATATGGGAGAGGTAGATGGAATTTCTGGTGTAGGGGTAAAATCCGTAGAGATCAGAAGGAATACCGATTGCGAAGGCGATCTACTGGAACATTATTGACGCTGAGACGCGAAAGCGTGGGGAGCAAACAGG---	7866	Uncultured bacterium clone (62)	1.13E-115	98%	Unknown	Unknown
				Uncultured Arcobacter sp. clone (18)	1.33E-114	98%	Proteobacteria	Campylobacterales
				Arcobacter sp. (2)	2.50E-115	98%	Proteobacteria	Campylobacterales
				Uncultured Campylobacteraceae bacterium clone (1)	2.00E-118	98%	Proteobacteria	Campylobacterales
Oligotype 5	TTTCCTCATTGGCACAAGTCTTGTGCTGA	TACGGAGGGTGCAAGCGTTACTCGGAATCACTGGGCGTAAAGTGTGCGCAGGCGGGTTATTAAGTCAGAAGTGAAATCCTATGGCTCAACCATAGAATTGCTTTTGAAACTGGTAACCTAGAATAAGGGAGAGGCAAATGGAATTAGTGGTGTAGGGGTAAAATCCGTAGATATCACTAGGAATACCGATTGCGAAGGCGATTTGCTGGAACTTGATTGACGCTCATGCACGAAAGCGTGGGGAGCAAACAGG---	5849	Uncultured Arcobacter sp. clone (28)	4.61E-88	91%	Proteobacteria	Campylobacterales
				Arcobacter bivalviorum (3)	5.00E-90	91%	Proteobacteria	Campylobacterales
				Arcobacter sp. (3)	5.00E-90	91%	Proteobacteria	Campylobacterales
				Uncultured bacterium clone (60)	7.27E-87	90%	Unknown	Unknown
				Sulfuricurvum sp. (2)	1.00E-86	90%	Proteobacteria	Campylobacterales
Oligotype 6	TGCCTGCACTGCTTGGAGTCTCCATAGGG	TACGGAGGGTGCAAGCGTTACTCGGAATCACTGGGCGTAAAGGACGCGTAGGCGGGTTGGTAAGTCAGATGTGAAATCCTACAGCTTAACTGTAGAACTGCATTTGAAACTACTAATCTAGAGTATGGGAGGGGGAGATGGAATTAGTGGTGTAGGGGTAAAATCCGTAGATATCACTAGGAATACCGAAAGCGAAGGCGATCTCCTGGAACATTACTGACGCTAAGGCGTGAAAGCGTGGGGAGCAAACGGG---	2832	Uncultured bacterium clone (78)	9.04E-121	99%	Unknown	Unknown
				Uncultured Sulfurimonas sp. Clone (1)	1.00E-121	99%	Proteobacteria	Campylobacterales
Oligotype 7	TACTTATACTATTTTGTCGGACAATGGAG	TACGGAGGGTGCAAGCGTTACTCGGAATTACTGGGCGTAAAGAGCGTGTAGGCGGATAGATAAGTTAGAAGTGAAATCCTGTGGCTCAACCATAGAACTGCTTCTAAAACTGTTTATCTAGAATATGGGAGAGGTAGATGGAATTTCTGGTGTAGGGGTAAAATCCGTAGAGATCAGAAGGAATACCGATTGCGAAGGCGATCTACTGGAACATTATTGACGCTGAGACGCGAAAGCGTGGGGAGCAAACAGG---	2281	Arcobacter sp. (2)	5.10E-117	98%	Proteobacteria	Campylobacterales
				Uncultured bacterium clone (50)	1.17E-115	97%	Unknown	Unknown
				Uncultured Arcobacter sp. clone (21)	4.79E-113	97%	Proteobacteria	Campylobacterales
				Uncultured Campylobacteraceae bacterium clone (3)	1.00E-116	97%	Proteobacteria	Campylobacterales
				Campylobacteraceae bacterium (1)	1.00E-116	97%	Proteobacteria	Campylobacterales
Oligotype 8	GTTCCTCATTGGCACATGTCTTGTGCTGA	GACGGAGGGTGCAAGCGTTACTCGGAATCACTGGGCGTAAAGTGTGCGCAGGCGGGTTATTAAGTCAGAAGTGAAATCCTATGGCTCAACCATAGAATTGCTTTTGAAACTGGTAACCTAGAATAAGGGAGAGGCAAATGGAATTTGTGGTGTAGGGGTAAAATCCGTAGATATCACTAGGAATACCGATTGCGAAGGCGATTTGCTGGAACTTGATTGACGCTCATGCACGAAAGCGTGGGGAGCAAACAGG---	910	Arcobacter bivalviorum (3)	4.00E-91	91%	Proteobacteria	Campylobacterales
				Arcobacter sp. (5)	1.60E-86	91%	Proteobacteria	Campylobacterales
				Uncultured Arcobacter sp. clone (34)	7.09E-87	91%	Proteobacteria	Campylobacterales
				Uncultured bacterium clone (49)	1.96E-86	90%	Unknown	Unknown
				Sulfuricurvum sp. (2)	4.00E-86	90%	Proteobacteria	Campylobacterales
Oligotype 9	TTCTTATTCGATCTTGTCGGACAATGGAG	TACGGAGGGTGCAAGCGTTACTCGGAATCACTGGGCGTAAAGTGCGTGTAGGCGGGTTAATAAGTTTGAAGTGAAATCCTATGGCTCAACCATAGAACTGCTTTGAAAACTGTTAACCTAGAATATGGGAGAGGTAGATGGAATTTCTGGTGTAGGGGTAAAATCCGTAGAGATCAGAAGGAATACCGATTGCGAAGGCGATCTACTGGAACATTATTGACGCTGAGACGCGAAAGCGTGGGGAGCAAACAGG---	808	Uncultured Arcobacter sp. clone (58)	6.70E-123	99%	Proteobacteria	Campylobacterales
				Uncultured bacterium clone (30)	2.71E-122	99%	Unknown	Unknown
				Arcobacter sp. (4)	2.55E-122	99%	Proteobacteria	Campylobacterales
Oligotype 10	TACTTATGCGATCTTGTCGGACAATGGAG	TACGGAGGGTGCAAGCGTTACTCGGAATCACTGGGCGTAAAGAGCGTGTAGGCGGATAAATAAGTTGGAAGTGAAATCCTATGGCTCAACCATAGAACTGCTTTGAAAACTGTTAACCTAGAATATGGGAGAGGTAGATGGAATTTCTGGTGTAGGGGTAAAATCCGTAGAGATCAGAAGGAATACCGATTGCGAAGGCGATCTACTGGAACATTATTGACGCTGAGACGCGAAAGCGTGGGGAGCAAACAGG---	633	Uncultured Arcobacter sp. clone (47)	9.79E-122	98%	Proteobacteria	Campylobacterales
				Uncultured bacterium clone (44)	8.92E-122	98%	Unknown	Unknown
				Arcobacter sp. (3)	1.00E-121	98%	Proteobacteria	Campylobacterales
Oligotype 11	TACTTACACTGTTTTGTCGGACAATGGAG	TACGGAGGGCGCAAGCGTTACTCGGAATCACTGGGCGTAAAGAGCGTGTAGGCGGATAGATAAGTCAGAAGTGAAATCCTATAGCTCAACTATAGAACTGCTTTTGAAACTGTCTATCTAGAATATGGGAGAGGTAGATGGAATTTCTGGTGTAGGGGTAAAATCCGTAGAGATCAGAAGGAATACCGATTGCGAAGGCGATCTACTGGAACATTATTGACGCTGAGACGCGAAAGCGTGGGGAGCAAACAGG---	604	Uncultured bacterium clone (37)	3.31E-117	98%	Unknown	Unknown
				Arcobacter sp. (6)	1.70E-117	98%	Proteobacteria	Campylobacterales
				Arcobacter anaerophilus strain (2)	5.00E-120	98%	Proteobacteria	Campylobacterales
				Uncultured Arcobacter sp. clone (45)	8.60E-117	97%	Proteobacteria	Campylobacterales
Oligotype 12	GTTCCTCATTGGCACAAGTCTTGTGTTGA	GACGGAGGGTGCAAGCGTTACTCGGAATCACTGGGCGTAAAGTGTGCGCAGGCGGGTTATTAAGTCAGAAGTGAAATCCTATGGCTCAACCATAGAATTGCTTTTGAAACTGGTAACCTAGAATAAGGGAGAGGCAAATGGAATTAGTGGTGTAGGGGTAAAATCCGTAGATATCACTAGGAATACCGATTGCGAAGGCGATTTGCTGGAACTTGATTGACGCTTATGCACGAAAGCGTGGGGAGCAAACAGG---	588	Uncultured Arcobacter sp. clone (28)	1.82E-87	91%	Proteobacteria	Campylobacterales
				Arcobacter bivalviorum (3)	2.00E-89	91%	Proteobacteria	Campylobacterales
				Arcobacter sp. (3)	2.00E-89	91%	Proteobacteria	Campylobacterales
				Uncultured bacterium clone (60)	2.90E-86	90%	Unknown	Unknown
				Sulfuricurvum sp. (2)	4.00E-86	90%	Proteobacteria	Campylobacterales
Oligotype 13	TACTTATTCCATTTTGTCGGACAATGGAG	TACGGAGGGTGCAAGCGTTACTCGGAATCACTGGGCGTAAAGAGCGTGTAGGCGGGTTAATAAGTTTGAAGTGAAATCCTATGGCTCAACCATAGAACTGCTTTCAAAACTGTTTATCTAGAATATGGGAGAGGTAGATGGAATTTCTGGTGTAGGGGTAAAATCCGTAGAGATCAGAAGGAATACCGATTGCGAAGGCGATCTACTGGAACATTATTGACGCTGAGACGCGAAAGCGTGGGGAGCAAACAGG---	534	Uncultured bacterium clone (52)	4.70E-122	99%	Unknown	Unknown
				Arcobacter sp. (2)	5.00E-122	99%	Proteobacteria	Campylobacterales
				Campylobacteraceae bacterium (1)	5.00E-125	99%	Proteobacteria	Campylobacterales
				Uncultured Arcobacter sp. clone (41)	9.52E-122	98%	Proteobacteria	Campylobacterales
Oligotype 14	GTTCCTCATTGGCACAAGTCTTGTGCTGG	GACGGAGGGTGCAAGCGTTACTCGGAATCACTGGGCGTAAAGTGTGCGCAGGCGGGTTATTAAGTCAGAAGTGAAATCCTATGGCTCAACCATAGAATTGCTTTTGAAACTGGTAACCTAGAATAAGGGAGAGGCAAATGGAATTAGTGGTGTAGGGGTAAAATCCGTAGATATCACTAGGAATACCGATTGCGAAGGCGATTTGCTGGAACTTGATTGACGCTCATGCGCGAAAGCGTGGGGAGCAAACAGG---	452	Uncultured Arcobacter sp. clone (34)	7.09E-87	91%	Proteobacteria	Campylobacterales
				Arcobacter sp. (5)	1.60E-86	91%	Proteobacteria	Campylobacterales
				Arcobacter bivalviorum (3)	4.00E-91	91%	Proteobacteria	Campylobacterales
				Uncultured bacterium clone (48)	1.94E-86	90%	Unknown	Unknown
				Uncultured Sulfurimonas sp. clone (2)	4.00E-86	90%	Proteobacteria	Campylobacterales
Oligotype 15	GTTCCTCATTGGCACAAGTCTTGTGCCGA	GACGGAGGGTGCAAGCGTTACTCGGAATCACTGGGCGTAAAGTGTGCGCAGGCGGGTTATTAAGTCAGAAGTGAAATCCTATGGCTCAACCATAGAATTGCTTTTGAAACTGGTAACCTAGAATAAGGGAGAGGCAAATGGAATTAGTGGTGTAGGGGTAAAATCCGTAGATATCACTAGGAATACCGATTGCGAAGGCGATTTGCTGGAACTTGATTGACGCTCACGCACGAAAGCGTGGGGAGCAAACAGG---	432	Uncultured Arcobacter sp. clone (28)	1.82E-87	91%	Proteobacteria	Campylobacterales
				Arcobacter bivalviorum (3)	2.00E-89	91%	Proteobacteria	Campylobacterales
				Arcobacter sp. (3)	2.00E-89	91%	Proteobacteria	Campylobacterales
				Uncultured bacterium clone (60)	2.90E-86	90%	Unknown	Unknown
				Sulfuricurvum sp. (2)	4.00E-86	90%	Proteobacteria	Campylobacterales
Oligotype 16	GTTCCTCATTGGCACAAGTCCTGTGCTGA	GACGGAGGGTGCAAGCGTTACTCGGAATCACTGGGCGTAAAGTGTGCGCAGGCGGGTTATTAAGTCAGAAGTGAAATCCTATGGCTCAACCATAGAATTGCTTTTGAAACTGGTAACCTAGAATAAGGGAGAGGCAAATGGAATTAGTGGTGTAGGGGTAAAATCCGTAGATATCACCAGGAATACCGATTGCGAAGGCGATTTGCTGGAACTTGATTGACGCTCATGCACGAAAGCGTGGGGAGCAAACAGG---	426	Uncultured Arcobacter sp. clone (32)	2.52E-85	91%	Proteobacteria	Campylobacterales
				Arcobacter sp. (4)	5.00E-85	91%	Proteobacteria	Campylobacterales
				Arcobacter bivalviorum (3)	2.00E-89	91%	Proteobacteria	Campylobacterales
				Uncultured bacterium clone (52)	9.24E-85	90%	Unknown	Unknown
				Sulfuricurvum sp. (3)	1.39E-86	90%	Proteobacteria	Campylobacterales
				Sulfurospirillum sp. (1)	4.00E-86	90%	Proteobacteria	Campylobacterales
Oligotype 17	GTTCCTCGTTGGCACAAGTCTTGTGCTGA	GACGGAGGGTGCAAGCGTTACTCGGAATCACTGGGCGTAAAGTGTGCGCAGGCGGGTTATTAAGTCGGAAGTGAAATCCTATGGCTCAACCATAGAATTGCTTTTGAAACTGGTAACCTAGAATAAGGGAGAGGCAAATGGAATTAGTGGTGTAGGGGTAAAATCCGTAGATATCACTAGGAATACCGATTGCGAAGGCGATTTGCTGGAACTTGATTGACGCTCATGCACGAAAGCGTGGGGAGCAAACAGG---	403	Uncultured bacterium clone (59)	3.45E-86	90%	Unknown	Unknown
				Uncultured Arcobacter sp. clone (25)	8.72E-87	90%	Proteobacteria	Campylobacterales
				Sulfurospirillum sp. (5)	4.00E-86	90%	Proteobacteria	Campylobacterales
				Arcobacter bivalviorum (3)	9.00E-88	90%	Proteobacteria	Campylobacterales
				Arcobacter sp. (3)	9.00E-88	90%	Proteobacteria	Campylobacterales
Oligotype 18	GTTCCTCATTGGCACAAGTCTTGCGCTGA	GACGGAGGGTGCAAGCGTTACTCGGAATCACTGGGCGTAAAGTGTGCGCAGGCGGGTTATTAAGTCAGAAGTGAAATCCTATGGCTCAACCATAGAATTGCTTTTGAAACTGGTAACCTAGAATAAGGGAGAGGCAAATGGAATTAGTGGTGTAGGGGTAAAATCCGTAGATATCACTAGGAATACCGATTGCGAAGGCGATTTGCTGGAACCTGATTGACGCTCATGCACGAAAGCGTGGGGAGCAAACAGG---	394	Uncultured Arcobacter sp. clone (28)	1.82E-87	91%	Proteobacteria	Campylobacterales
				Arcobacter sp. (3)	2.00E-89	91%	Proteobacteria	Campylobacterales
				Arcobacter bivalviorum (3)	2.00E-89	91%	Proteobacteria	Campylobacterales
				Uncultured bacterium clone (62)	3.00E-86	90%	Unknown	Unknown
Oligotype 19	GTTCCTCATTGGCACAAGTCTTGTGCTGT	GACGGAGGGTGCAAGCGTTACTCGGAATCACTGGGCGTAAAGTGTGCGCAGGCGGGTTATTAAGTCAGAAGTGAAATCCTATGGCTCAACCATAGAATTGCTTTTGAAACTGGTAACCTAGAATAAGGGAGAGGCAAATGGAATTAGTGGTGTAGGGGTAAAATCCGTAGATATCACTAGGAATACCGATTGCGAAGGCGATTTGCTGGAACTTGATTGACGCTCATGCTCGAAAGCGTGGGGAGCAAACAGG---	390	Uncultured Arcobacter sp. clone (32)	2.52E-85	91%	Proteobacteria	Campylobacterales
				Arcobacter sp. (4)	5.00E-85	91%	Proteobacteria	Campylobacterales
				Arcobacter bivalviorum (3)	2.00E-89	91%	Proteobacteria	Campylobacterales
				Uncultured bacterium clone (50)	8.81E-85	90%	Unknown	Unknown
				Sulfuricurvum sp. (2)	2.00E-84	90%	Proteobacteria	Campylobacterales
Oligotype 20	GTCCCTCATTGGCACAAGTCTTGTGCTGA	GACGGAGGGTGCAAGCGTTACTCGGAATCACTGGGCGTAAAGTGCGCGCAGGCGGGTTATTAAGTCAGAAGTGAAATCCTATGGCTCAACCATAGAATTGCTTTTGAAACTGGTAACCTAGAATAAGGGAGAGGCAAATGGAATTAGTGGTGTAGGGGTAAAATCCGTAGATATCACTAGGAATACCGATTGCGAAGGCGATTTGCTGGAACTTGATTGACGCTCATGCACGAAAGCGTGGGGAGCAAACAGG---	389	Uncultured Arcobacter sp. clone (34)	7.09E-87	91%	Proteobacteria	Campylobacterales
				Arcobacter sp. (5)	1.60E-86	91%	Proteobacteria	Campylobacterales
				Arcobacter bivalviorum (3)	4.00E-91	91%	Proteobacteria	Campylobacterales
				Uncultured bacterium clone (48)	1.93E-86	90%	Unknown	Unknown
				Uncultured Sulfurimonas sp. clone (2)	4.00E-86	90%	Proteobacteria	Campylobacterales
Oligotype 21	GTTCCTCATTGGCACGAGTCTTGTGCTGA	GACGGAGGGTGCAAGCGTTACTCGGAATCACTGGGCGTAAAGTGTGCGCAGGCGGGTTATTAAGTCAGAAGTGAAATCCTATGGCTCAACCATAGAATTGCTTTTGAAACTGGTAACCTAGAATAAGGGAGAGGCAGATGGAATTAGTGGTGTAGGGGTAAAATCCGTAGATATCACTAGGAATACCGATTGCGAAGGCGATTTGCTGGAACTTGATTGACGCTCATGCACGAAAGCGTGGGGAGCAAACAGG---	377	Uncultured bacterium clone (61)	6.57E-88	91%	Unknown	Unknown
				Uncultured Arcobacter sp. clone (28)	4.10E-89	91%	Proteobacteria	Campylobacterales
				Arcobacter bivalviorum (3)	4.00E-91	91%	Proteobacteria	Campylobacterales
				Arcobacter sp. (3)	4.00E-91	91%	Proteobacteria	Campylobacterales
				Sulfuricurvum sp. (2)	9.00E-88	90%	Proteobacteria	Campylobacterales
Oligotype 22	GCTCCTCATTGGCACAAGTCTTGTGCTGA	GACGGAGGGTGCAAGCGTTACTCGGAATCACTGGGCGTAAAGCGTGCGCAGGCGGGTTATTAAGTCAGAAGTGAAATCCTATGGCTCAACCATAGAATTGCTTTTGAAACTGGTAACCTAGAATAAGGGAGAGGCAAATGGAATTAGTGGTGTAGGGGTAAAATCCGTAGATATCACTAGGAATACCGATTGCGAAGGCGATTTGCTGGAACTTGATTGACGCTCATGCACGAAAGCGTGGGGAGCAAACAGG---	359	Uncultured Arcobacter sp. clone (28)	1.82E-87	91%	Proteobacteria	Campylobacterales
				Arcobacter bivalviorum (3)	2.00E-89	91%	Proteobacteria	Campylobacterales
				Arcobacter sp. (3)	2.00E-89	91%	Proteobacteria	Campylobacterales
				Uncultured bacterium clone (59)	2.88E-86	90%	Unknown	Unknown
				Sulfuricurvum sp. (2)	4.00E-86	90%	Proteobacteria	Campylobacterales
Oligotype 23	GTTCCTCATCGGCACAAGTCTTGTGCTGA	GACGGAGGGTGCAAGCGTTACTCGGAATCACTGGGCGTAAAGTGTGCGCAGGCGGGTTATTAAGTCAGAAGTGAAATCCTATGGCTCAACCATAGAATTGCTTTCGAAACTGGTAACCTAGAATAAGGGAGAGGCAAATGGAATTAGTGGTGTAGGGGTAAAATCCGTAGATATCACTAGGAATACCGATTGCGAAGGCGATTTGCTGGAACTTGATTGACGCTCATGCACGAAAGCGTGGGGAGCAAACAGG---	343	Uncultured bacterium clone (67)	1.36E-86	91%	Unknown	Unknown
				Uncultured Arcobacter sp. clone (20)	9.00E-88	90%	Proteobacteria	Campylobacterales
				Arcobacter sp. (3)	9.00E-88	90%	Proteobacteria	Campylobacterales
				Arcobacter bivalviorum (3)	9.00E-88	90%	Proteobacteria	Campylobacterales
Oligotype 24	GTTCCTCATTGGCGCAAGTCTTGTGCTGA	GACGGAGGGTGCAAGCGTTACTCGGAATCACTGGGCGTAAAGTGTGCGCAGGCGGGTTATTAAGTCAGAAGTGAAATCCTATGGCTCAACCATAGAATTGCTTTTGAAACTGGTAACCTAGAATAGGGGAGAGGCAAATGGAATTAGTGGTGTAGGGGTAAAATCCGTAGATATCACTAGGAATACCGATTGCGAAGGCGATTTGCTGGAACTTGATTGACGCTCATGCACGAAAGCGTGGGGAGCAAACAGG---	327	Uncultured Arcobacter sp. clone (28)	1.82E-87	91%	Proteobacteria	Campylobacterales
				Arcobacter sp. (3)	2.00E-89	91%	Proteobacteria	Campylobacterales
				Arcobacter bivalviorum (3)	2.00E-89	91%	Proteobacteria	Campylobacterales
				Uncultured bacterium clone (60)	2.97E-86	90%	Unknown	Unknown
Oligotype 25	TACCTATTCGATCTTGTCGGACAATGGAG	TACGGAGGGTGCAAGCGTTACTCGGAATCACTGGGCGTAAAGAGCGCGTAGGCGGGTTAATAAGTTTGAAGTGAAATCCTATGGCTCAACCATAGAACTGCTTTGAAAACTGTTAACCTAGAATATGGGAGAGGTAGATGGAATTTCTGGTGTAGGGGTAAAATCCGTAGAGATCAGAAGGAATACCGATTGCGAAGGCGATCTACTGGAACATTATTGACGCTGAGACGCGAAAGCGTGGGGAGCAAACAGG---	310	Uncultured Arcobacter sp. clone (58)	6.70E-123	99%	Proteobacteria	Campylobacterales
				Uncultured bacterium clone (30)	3.03E-122	99%	Unknown	Unknown
				Arcobacter sp. (4)	2.55E-122	99%	Proteobacteria	Campylobacterales
Oligotype 26	GTTCCTCATTGGCACAAGTCTCGTGCTGA	GACGGAGGGTGCAAGCGTTACTCGGAATCACTGGGCGTAAAGTGTGCGCAGGCGGGTTATTAAGTCAGAAGTGAAATCCTATGGCTCAACCATAGAATTGCTTTTGAAACTGGTAACCTAGAATAAGGGAGAGGCAAATGGAATTAGTGGTGTAGGGGTAAAATCCGTAGATATCACTAGGAATACCGATTGCGAAGGCGATCTGCTGGAACTTGATTGACGCTCATGCACGAAAGCGTGGGGAGCAAACAGG---	304	Uncultured bacterium clone (60)	6.53E-88	91%	Unknown	Unknown
				Uncultured Arcobacter sp. clone (28)	4.10E-89	91%	Proteobacteria	Campylobacterales
				Arcobacter sp. (3)	4.00E-91	91%	Proteobacteria	Campylobacterales
				Arcobacter bivalviorum (3)	4.00E-91	91%	Proteobacteria	Campylobacterales
				Sulfuricurvum sp. (2)	9.00E-88	90%	Proteobacteria	Campylobacterales
Oligotype 27	GTTCCCCATTGGCACAAGTCTTGTGCTGA	GACGGAGGGTGCAAGCGTTACTCGGAATCACTGGGCGTAAAGTGTGCGCAGGCGGGTTACTAAGTCAGAAGTGAAATCCTATGGCTCAACCATAGAATTGCTTTTGAAACTGGTAACCTAGAATAAGGGAGAGGCAAATGGAATTAGTGGTGTAGGGGTAAAATCCGTAGATATCACTAGGAATACCGATTGCGAAGGCGATTTGCTGGAACTTGATTGACGCTCATGCACGAAAGCGTGGGGAGCAAACAGG---	267	Uncultured bacterium clone (49)	1.18E-84	90%	Unknown	Unknown
				Uncultured Arcobacter sp. clone (32)	3.26E-85	90%	Proteobacteria	Campylobacterales
				Arcobacter sp. (4)	5.01E-85	90%	Proteobacteria	Campylobacterales
				Sulfuricurvum sp. (3)	1.39E-86	90%	Proteobacteria	Campylobacterales
				Arcobacter bivalviorum (3)	9.00E-88	90%	Proteobacteria	Campylobacterales
				Uncultured Sulfurimonas sp. clone (2)	2.00E-84	90%	Proteobacteria	Campylobacterales
Oligotype 28	GTTCCTCACTGGCACAAGTCTTGTGCTGA	GACGGAGGGTGCAAGCGTTACTCGGAATCACTGGGCGTAAAGTGTGCGCAGGCGGGTTATTAAGTCAGAAGTGAAATCCTATGGCTCAACCATAGAACTGCTTTTGAAACTGGTAACCTAGAATAAGGGAGAGGCAAATGGAATTAGTGGTGTAGGGGTAAAATCCGTAGATATCACTAGGAATACCGATTGCGAAGGCGATTTGCTGGAACTTGATTGACGCTCATGCACGAAAGCGTGGGGAGCAAACAGG---	263	Uncultured bacterium clone (60)	6.68E-88	91%	Unknown	Unknown
				Uncultured Arcobacter sp. clone (28)	4.10E-89	91%	Proteobacteria	Campylobacterales
				Arcobacter sp. (3)	4.00E-91	91%	Proteobacteria	Campylobacterales
				Arcobacter bivalviorum (3)	4.00E-91	91%	Proteobacteria	Campylobacterales
				Sulfuricurvum sp. (2)	9.00E-88	90%	Proteobacteria	Campylobacterales
Oligotype 29	GTTCCTCATTGGCACAAGCCTTGTGCTGA	GACGGAGGGTGCAAGCGTTACTCGGAATCACTGGGCGTAAAGTGTGCGCAGGCGGGTTATTAAGTCAGAAGTGAAATCCTATGGCTCAACCATAGAATTGCTTTTGAAACTGGTAACCTAGAATAAGGGAGAGGCAAATGGAATTAGTGGTGTAGGGGTAAAATCCGTAGACATCACTAGGAATACCGATTGCGAAGGCGATTTGCTGGAACTTGATTGACGCTCATGCACGAAAGCGTGGGGAGCAAACAGG---	253	Uncultured Arcobacter sp. clone (28)	1.82E-87	91%	Proteobacteria	Campylobacterales
				Arcobacter sp. (3)	2.00E-89	91%	Proteobacteria	Campylobacterales
				Arcobacter bivalviorum (3)	2.00E-89	91%	Proteobacteria	Campylobacterales
				Uncultured bacterium clone (61)	2.92E-86	90%	Unknown	Unknown
Oligotype 30	TACTTATTCGGTCTTGTCGGACAATGGAG	TACGGAGGGTGCAAGCGTTACTCGGAATCACTGGGCGTAAAGAGCGTGTAGGCGGGTTAATAAGTTTGAAGTGAAATCCTATGGCTCAACCATAGAACTGCTTTGGAAACTGTTAACCTAGAATATGGGAGAGGTAGATGGAATTTCTGGTGTAGGGGTAAAATCCGTAGAGATCAGAAGGAATACCGATTGCGAAGGCGATCTACTGGAACATTATTGACGCTGAGACGCGAAAGCGTGGGGAGCAAACAGG---	246	Uncultured Arcobacter sp. clone (58)	6.70E-123	99%	Proteobacteria	Campylobacterales
				Uncultured bacterium clone (30)	3.03E-122	99%	Unknown	Unknown
				Arcobacter sp. (4)	2.55E-122	99%	Proteobacteria	Campylobacterales
Oligotype 31	GTTCCTCATTGGCACAGGTCTTGTGCTGA	GACGGAGGGTGCAAGCGTTACTCGGAATCACTGGGCGTAAAGTGTGCGCAGGCGGGTTATTAAGTCAGAAGTGAAATCCTATGGCTCAACCATAGAATTGCTTTTGAAACTGGTAACCTAGAATAAGGGAGAGGCAAATGGAATTGGTGGTGTAGGGGTAAAATCCGTAGATATCACTAGGAATACCGATTGCGAAGGCGATTTGCTGGAACTTGATTGACGCTCATGCACGAAAGCGTGGGGAGCAAACAGG---	243	Uncultured Arcobacter sp. clone (32)	2.52E-85	91%	Proteobacteria	Campylobacterales
				Arcobacter sp. (4)	5.00E-85	91%	Proteobacteria	Campylobacterales
				Arcobacter bivalviorum (3)	2.00E-89	91%	Proteobacteria	Campylobacterales
				Uncultured bacterium clone (52)	9.23E-85	90%	Unknown	Unknown
				Sulfuricurvum sp. (3)	1.39E-86	90%	Proteobacteria	Campylobacterales
				Sulfurospirillum sp. (1)	4.00E-86	90%	Proteobacteria	Campylobacterales
Oligotype 32	TACTTATTCGATCTTGTCGGGCAATGGAG	TACGGAGGGTGCAAGCGTTACTCGGAATCACTGGGCGTAAAGAGCGTGTAGGCGGGTTAATAAGTTTGAAGTGAAATCCTATGGCTCAACCATAGAACTGCTTTGAAAACTGTTAACCTAGAATATGGGAGAGGTAGATGGAATTTCTGGTGTAGGGGTAAAATCCGTAGAGATCAGGAGGAATACCGATTGCGAAGGCGATCTACTGGAACATTATTGACGCTGAGACGCGAAAGCGTGGGGAGCAAACAGG---	238	Uncultured Arcobacter sp. clone (58)	6.70E-123	99%	Proteobacteria	Campylobacterales
				Uncultured bacterium clone (30)	3.03E-122	99%	Unknown	Unknown
				Arcobacter sp. (4)	2.55E-122	99%	Proteobacteria	Campylobacterales
Oligotype 33	TCTCCTCACTGATTTGCTGAGCAAAGGGA	TACGGAGGGTGCAAGCGTTACTCGGAATCACTGGGCGTAAAGCGTGCGCAGGTGGAACATTAAGTCAGATGTGAAATCCTATAGCTTAACTATGGAACTGCATTTGAAACTAATGATCTAGAGTGTGGGAGAGGTAGGTGGAACTCTTGGTGTAGGGGTAAAATCCGTAGAGATCAAGAAGAATACTCATTGCGAAGGCGACCTACTGGAACATAACTGACACTGAGGCACGAAAGCGTAGGTAGCAAACAGG---	231	Uncultured bacterium clone (68)	2.51E-93	92%	Unknown	Unknown
Oligotype 34	TTCTTATGCCATTTTGTCGGACAATGGAG	TACGGAGGGTGCAAGCGTTACTCGGAATCACTGGGCGTAAAGTGCGTGTAGGCGGATAAATAAGTTGGAAGTGAAATCCTATGGCTCAACCATAGAACTGCTTTCAAAACTGTTTATCTAGAATATGGGAGAGGTAGATGGAATTTCTGGTGTAGGGGTAAAATCCGTAGAGATCAGAAGGAATACCGATTGCGAAGGCGATCTACTGGAACATTATTGACGCTGAGACGCGAAAGCGTGGGGAGCAAACAGG---	230	Arcobacter sp. (1)	5.00E-125	99%	Proteobacteria	Campylobacterales
				Campylobacteraceae bacterium (1)	5.00E-125	99%	Proteobacteria	Campylobacterales
				Uncultured bacterium clone (72)	9.24E-119	98%	Unknown	Unknown
				Uncultured Arcobacter sp. clone (8)	3.79E-120	98%	Proteobacteria	Campylobacterales
				Uncultured Campylobacteraceae bacterium clone (3)	6.67E-119	98%	Proteobacteria	Campylobacterales
Oligotype 35	TGCTTATTCGATCTTGTCGGACAATGGAG	TACGGAGGGTGCAAGCGTTACTCGGAATCACTGGGCGTAAAGGGCGTGTAGGCGGGTTAATAAGTTTGAAGTGAAATCCTATGGCTCAACCATAGAACTGCTTTGAAAACTGTTAACCTAGAATATGGGAGAGGTAGATGGAATTTCTGGTGTAGGGGTAAAATCCGTAGAGATCAGAAGGAATACCGATTGCGAAGGCGATCTACTGGAACATTATTGACGCTGAGACGCGAAAGCGTGGGGAGCAAACAGG---	214	Uncultured bacterium clone (72)	2.70E-122	99%	Unknown	Unknown
				Uncultured Arcobacter sp. clone (58)	6.70E-123	99%	Proteobacteria	Campylobacterales
				Arcobacter sp. (4)	2.55E-122	99%	Proteobacteria	Campylobacterales
Oligotype 36	TACTTATTCGATCTTGTCGGACAATGGGG	TACGGAGGGTGCAAGCGTTACTCGGAATCACTGGGCGTAAAGAGCGTGTAGGCGGGTTAATAAGTTTGAAGTGAAATCCTATGGCTCAACCATAGAACTGCTTTGAAAACTGTTAACCTAGAATATGGGAGAGGTAGATGGAATTTCTGGTGTAGGGGTAAAATCCGTAGAGATCAGAAGGAATACCGATTGCGAAGGCGATCTACTGGAACATTATTGACGCTGAGGCGCGAAAGCGTGGGGAGCAAACAGG---	208	Uncultured Arcobacter sp. clone (58)	6.70E-123	99%	Proteobacteria	Campylobacterales
				Uncultured bacterium clone (30)	3.03E-122	99%	Unknown	Unknown
				Arcobacter sp. (4)	2.55E-122	99%	Proteobacteria	Campylobacterales
Oligotype 37	TACTTATTCGACCTTGTCGGACAATGGAG	TACGGAGGGTGCAAGCGTTACTCGGAATCACTGGGCGTAAAGAGCGTGTAGGCGGGTTAATAAGTTTGAAGTGAAATCCTATGGCTCAACCATAGAACTGCTTTGAAAACTGCTAACCTAGAATATGGGAGAGGTAGATGGAATTTCTGGTGTAGGGGTAAAATCCGTAGAGATCAGAAGGAATACCGATTGCGAAGGCGATCTACTGGAACATTATTGACGCTGAGACGCGAAAGCGTGGGGAGCAAACAGG---	152	Uncultured Arcobacter sp. clone (58)	6.70E-123	99%	Proteobacteria	Campylobacterales
				Uncultured bacterium clone (30)	3.03E-122	99%	Unknown	Unknown
				Arcobacter sp. (4)	2.55E-122	99%	Proteobacteria	Campylobacterales
